# Supplementary material for: The Vegetable ‘Kale’ Protects against Dextran-Sulfate-Sodium-Induced Acute Inflammation through Moderating the Ratio of Proinflammatory and Anti-Inflammatory LPS-Producing Bacterial Taxa and Augmenting the Gut Barrier in C57BL6 Mice
Source: Nutrients. 2023 Jul 20;15(14):3222. doi: 10.3390/nu15143222 (PMC10383939; doi:10.3390/nu15143222)
Supplement: Supplementary file 1 [file nutrients-15-03222-s001.zip]

Archive with 1 entries (1 files):
- nutrients-2490636-supplementary.pdf
